# Supplementary material for: A simple intuitive method for seeking intersections of hyperbolas for acoustic positioning biotelemetry
Source: PLoS One. 2022 Nov 9;17(11):e0276289. doi: 10.1371/journal.pone.0276289 (PMC9645641; doi:10.1371/journal.pone.0276289)
Supplement: S3 File — (CSV) [file pone.0276289.s003.csv]

x	y	z
43.69	3.46	-11
42.16	4.98	-10.89
41.24	6.87	-10.8
39.18	8.09	-10.73
36.08	7.88	-10.68
34.06	7.5	-10.66
31.92	7.05	-10.67
29.87	6.66	-10.72
28.18	6.47	-10.79
26.86	7.32	-10.91
29.33	10.38	-11.06
31.94	12.73	-11.24
33.56	14.08	-11.46
35.17	15.44	-11.71
36.91	16.86	-11.99
38.65	18.29	-12.28
40.27	19.65	-12.59
41.89	21	-12.92
44.39	23.28	-13.24
45.65	24.83	-13.57
43.08	24.94	-13.89
41.03	24.14	-14.2
38.98	23.34	-14.49
36.07	22.03	-14.76
33.16	20.73	-14.99
31.39	19.89	-15.2
29.61	19.05	-15.37
27.84	18.2	-15.51
26.06	17.36	-15.6
24.12	16.42	-15.66
22.17	15.48	-15.68
20.23	14.54	-15.67
18.28	13.6	-15.62
16.35	12.67	-15.55
14.43	11.74	-15.45
12.5	10.81	-15.33
10.57	9.88	-15.19
8.86	9.07	-15.05
7.15	8.27	-14.9
5.44	7.47	-14.75
3.74	6.67	-14.6
1.14	5.55	-14.47
-1.46	4.43	-14.35
-4.36	3.53	-14.25
-1.87	6.61	-14.18
0.82	8.59	-14.13
3.5	10.58	-14.1
5.41	11.9	-14.1
7.31	13.22	-14.13
9.21	14.54	-14.18
11.11	15.85	-14.25
13.38	17.39	-14.35
15.65	18.93	-14.46
17.91	20.46	-14.58
20.18	22	-14.71
22.58	23.61	-14.85
24.98	25.22	-14.99
27.38	26.83	-15.12
29.78	28.45	-15.24
32.04	29.98	-15.35
34.3	31.51	-15.45
36.57	33.04	-15.53
38.83	34.58	-15.58
40.69	35.87	-15.62
42.56	37.17	-15.63
44.42	38.47	-15.62
46.29	39.77	-15.6
48.76	41.63	-15.55
51.24	43.49	-15.49
52.99	45.33	-15.41
51.2	45.09	-15.33
48.54	43.92	-15.24
45.87	42.76	-15.15
43.76	41.72	-15.07
41.64	40.68	-14.99
39.52	39.64	-14.94
37.41	38.59	-14.9
34.69	37.2	-14.88
31.98	35.81	-14.89
29.26	34.41	-14.92
26.54	33.02	-14.99
23.48	31.42	-15.09
20.42	29.83	-15.22
17.37	28.23	-15.38
14.31	26.63	-15.57
11.2	25.01	-15.78
8.09	23.38	-16.01
4.98	21.76	-16.27
1.87	20.14	-16.53
-0.98	18.66	-16.8
-3.83	17.19	-17.08
-6.68	15.72	-17.35
-9.53	14.24	-17.61
-11.84	13.09	-17.86
-14.15	11.93	-18.08
-16.46	10.77	-18.28
-18.77	9.62	-18.45
-21.86	8.21	-18.58
-24.95	6.8	-18.68
-27.47	6.13	-18.74
-26.12	7.72	-18.76
-23.62	9.6	-18.74
-21.12	11.47	-18.68
-19.11	12.86	-18.59
-17.09	14.25	-18.46
-15.07	15.64	-18.3
-13.06	17.02	-18.11
-10.5	18.73	-17.9
-7.94	20.43	-17.68
-5.39	22.14	-17.45
-2.83	23.84	-17.21
-0.01	25.7	-16.98
2.8	27.56	-16.75
5.61	29.41	-16.54
8.43	31.27	-16.34
11.19	33.1	-16.17
13.96	34.93	-16.02
16.72	36.75	-15.9
19.49	38.58	-15.81
21.91	40.21	-15.75
24.33	41.83	-15.72
26.76	43.46	-15.72
29.18	45.08	-15.75
31	46.36	-15.8
32.82	47.63	-15.88
34.65	48.9	-15.97
36.47	50.18	-16.08
38.55	51.8	-16.2
40.62	53.43	-16.33
38.31	53.69	-16.45
35.24	52.29	-16.57
32.18	50.89	-16.68
30.02	49.83	-16.78
27.86	48.76	-16.86
25.7	47.69	-16.93
23.55	46.63	-16.97
20.99	45.33	-16.99
18.43	44.03	-16.99
15.88	42.73	-16.97
13.32	41.43	-16.93
10.63	40.05	-16.87
7.93	38.66	-16.79
5.24	37.28	-16.7
2.55	35.9	-16.6
-0.01	34.6	-16.5
-2.58	33.3	-16.39
-5.14	31.99	-16.29
-7.7	30.69	-16.2
-9.9	29.6	-16.12
-12.09	28.51	-16.06
-14.29	27.42	-16.02
-16.48	26.34	-16
-19.76	24.82	-16
-23.03	23.29	-16.03
-24.96	22.57	-16.09
-26.89	21.84	-16.17
-26.14	23.89	-16.28
-24.13	25.48	-16.4
-22.13	27.06	-16.55
-19.3	29.13	-16.71
-16.47	31.2	-16.88
-14.83	32.36	-17.06
-13.2	33.52	-17.24
-11.57	34.69	-17.41
-9.93	35.85	-17.58
-8.28	37.02	-17.72
-6.63	38.19	-17.85
-4.98	39.37	-17.95
-3.33	40.54	-18.02
-1.85	41.61	-18.06
-0.37	42.69	-18.06
1.12	43.76	-18.03
2.6	44.83	-17.96
4.92	46.6	-17.85
7.23	48.37	-17.7
8.7	49.63	-17.51
10.17	50.9	-17.3
11.21	52.32	-17.05
7.94	52.02	-16.79
6.11	51.34	-16.5
4.27	50.67	-16.2
2.06	49.78	-15.89
-0.14	48.88	-15.58
-2.47	47.92	-15.28
-4.8	46.96	-14.99
-7	46.07	-14.71
-9.21	45.17	-14.45
-11.1	44.47	-14.22
-12.99	43.76	-14.02
-15.9	42.86	-13.85
-17.81	42.54	-13.72
-18.33	44.67	-13.62
-17.46	45.99	-13.56
-16.49	47.37	-13.53
-15.64	48.67	-13.54
-14.9	50.73	-13.57
-16.36	52.3	-13.63
-18.13	52.87	-13.72
-19.71	53.56	-13.82
-20.96	54.45	-13.94
